# Supplementary material for: Hippocampal and cortical activities reflect early hyperexcitability in an Alzheimer's mouse model
Source: Brain Commun. 2025 Nov 12;7(6):fcaf443. doi: 10.1093/braincomms/fcaf443 (PMC12641122; doi:10.1093/braincomms/fcaf443)
Supplement: fcaf443_Supplementary_Data [file fcaf443_supplementary_data.zip]

Archive with 6 entries (6 files):
- Supplementary Figures.docx
- Supplementary Table 1.xlsx
- Supplementary Table 2.xlsx
- Supplementary Table 3.xlsx
- Supplementary Table 4.xlsx
- Supplementary Table Legends.docx
