# Supplementary material for: Hippocampal and cortical activities reflect early hyperexcitability in an Alzheimer's mouse model
Source: Brain Commun. 2025 Nov 12;7(6):fcaf443. doi: 10.1093/braincomms/fcaf443 (PMC12641122; doi:10.1093/braincomms/fcaf443)
Supplement: fcaf443_Supplementary_Data [file fcaf443_supplementary_data.zip › Supplementary Table 1.xlsx]

## Sheet: 1.0-4.0 Hz
month	G coefficient	G CI95.lower	G CI95.upper	G pvalue	T coefficient (WT)	T CI95.lower (WT)	T CI95.upper (WT)	T pvalue (WT)	T coefficient (APPPS1)	T CI95.lower (APPPS1)	T CI95.upper (APPPS1)	T pvalue (APPPS1)	GxT coefficient	GxT CI95.lower	GxT CI95.upper	GxT pvalue
3	0.0159526	-0.0692281	0.101163	0.701
4	0.00236549	-0.152013	0.160727	0.9825	-0.0449356	-0.142039	0.0505417	0.3345	-0.0585227	-0.155914	0.0378583	0.22825	-0.0135872	-0.148051	0.123877	0.83225
5	0.029584	-0.0841662	0.143526	0.575	-0.0405376	-0.105499	0.0207388	0.186	-0.0269062	-0.0970162	0.0371967	0.42125	0.0136313	-0.0775386	0.103649	0.748
6	0.0870515	-0.00800547	0.182856	0.06725	-0.0574014	-0.107997	-0.00419046	0.038	0.0136975	-0.0404471	0.0713469	0.6235	0.0710988	-0.0042182	0.149353	0.06225
7	0.00690364	-0.0926708	0.109137	0.90425	-0.047461	-0.111574	0.0161356	0.133	-0.05651	-0.124744	0.0136538	0.099	-0.009049	-0.101495	0.0844099	0.84025
8	0.0414783	-0.0473416	0.133024	0.35075	-0.0961459	-0.147762	-0.0452724	0.00075	-0.0706202	-0.127149	-0.0133015	0.02025	0.0255257	-0.0497379	0.103606	0.5085
9	0.0404312	-0.067987	0.153475	0.4605	-0.038257	-0.112175	0.0323974	0.27275	-0.0137785	-0.0909193	0.0611529	0.70575	0.0244785	-0.075422	0.129732	0.62275
10	0.0479943	-0.0653078	0.162214	0.382	-0.0856707	-0.169599	-0.00404346	0.04075	-0.0536291	-0.14007	0.0298003	0.209	0.0320417	-0.0854277	0.151687	0.58575
11	0.0286314	-0.0856073	0.146086	0.60625	-0.0891507	-0.160087	-0.0213522	0.01275	-0.0764719	-0.14816	-0.00417255	0.04	0.0126788	-0.0847149	0.113861	0.802
Total N	2432

## Sheet: 4.0-5.1 Hz
month	G coefficient	G CI95.lower	G CI95.upper	G pvalue	T coefficient (WT)	T CI95.lower (WT)	T CI95.upper (WT)	T pvalue (WT)	T coefficient (APPPS1)	T CI95.lower (APPPS1)	T CI95.upper (APPPS1)	T pvalue (APPPS1)	GxT coefficient	GxT CI95.lower	GxT CI95.upper	GxT pvalue
3	0.0236794	-0.0764118	0.125499	0.6315
4	0.0951829	-0.032193	0.220137	0.12625	-0.0192462	-0.0866202	0.0492287	0.54475	0.0522572	-0.0273366	0.128687	0.16925	0.0715034	-0.0311818	0.172284	0.15575
5	0.0586274	-0.0540804	0.173776	0.2895	-0.00132546	-0.0661967	0.0607442	0.98425	0.0336225	-0.0335424	0.099759	0.299	0.0349479	-0.0551463	0.130257	0.43275
6	0.0857169	-0.0179131	0.193401	0.104	-0.00557307	-0.0538364	0.0454351	0.8025	0.0564644	0.00460695	0.108078	0.035	0.0620374	-0.0108482	0.131118	0.09325
7	-0.0169768	-0.157202	0.125547	0.79125	0.000751692	-0.0839133	0.086677	0.9795	-0.0399045	-0.128347	0.0485974	0.362	-0.0406562	-0.164272	0.0833577	0.49425
8	0.0134151	-0.100863	0.12928	0.80825	-0.00337427	-0.0704348	0.0637806	0.9235	-0.0136386	-0.0850794	0.057437	0.6985	-0.0102644	-0.108399	0.0874904	0.83725
9	0.00834135	-0.112788	0.127357	0.887	0.0469576	-0.023211	0.120099	0.18575	0.0316195	-0.0449694	0.108143	0.39225	-0.0153381	-0.121081	0.090507	0.7615
10	0.0681523	-0.0535143	0.195131	0.25875	-0.013567	-0.100594	0.0691373	0.75825	0.030906	-0.056534	0.120801	0.483	0.0444729	-0.0735771	0.171999	0.468
11	-0.027989	-0.13224	0.0754779	0.5755	0.043897	-0.0106512	0.100881	0.112	-0.00777143	-0.0692531	0.0528721	0.78925	-0.0516684	-0.1355	0.0316417	0.20225
Total N	2524

## Sheet: 5.1-6.5 Hz
month	G coefficient	G CI95.lower	G CI95.upper	G pvalue	T coefficient (WT)	T CI95.lower (WT)	T CI95.upper (WT)	T pvalue (WT)	T coefficient (APPPS1)	T CI95.lower (APPPS1)	T CI95.upper (APPPS1)	T pvalue (APPPS1)	GxT coefficient	GxT CI95.lower	GxT CI95.upper	GxT pvalue
3	0.0360033	-0.0443164	0.111503	0.3475
4	0.0356649	-0.0654968	0.136197	0.47875	0.0304353	-0.0383289	0.0989037	0.36025	0.0300969	-0.0446623	0.0994584	0.41175	-0.00033841	-0.0982539	0.0976933	0.9965
5	0.0212276	-0.0795916	0.122123	0.681	0.00925764	-0.0471551	0.0640966	0.7205	-0.00551814	-0.0656043	0.0499883	0.8595	-0.0147758	-0.0950134	0.063354	0.69925
6	-0.0319071	-0.115353	0.0471668	0.423	0.0351636	0.00209265	0.0681612	0.03825	-0.0327468	-0.0675504	0.0018524	0.05875	-0.0679104	-0.117559	-0.0193192	0.0095
7	-0.0354751	-0.138688	0.0622091	0.45975	0.0234033	-0.0497015	0.0937056	0.51075	-0.0480751	-0.120752	0.0242292	0.1845	-0.0714784	-0.171323	0.0279773	0.15875
8	-0.0300423	-0.106477	0.0483468	0.43225	0.0319544	-0.0197417	0.0829349	0.21675	-0.0340913	-0.0916286	0.0229497	0.23025	-0.0660457	-0.143524	0.0101288	0.092
9	-0.0294792	-0.127242	0.0640724	0.534	0.0448482	-0.0174016	0.109083	0.165	-0.0206343	-0.0880393	0.0452446	0.5355	-0.0654826	-0.159621	0.0265643	0.15925
10	-0.0239899	-0.116155	0.0690177	0.6005	0.0239402	-0.0357205	0.0819754	0.4045	-0.036053	-0.095184	0.0269154	0.24475	-0.0599932	-0.144731	0.0255574	0.161
11	-0.0781138	-0.160155	0.00558691	0.067	0.0583683	-0.00186279	0.117161	0.062	-0.0557488	-0.116858	0.00562851	0.076	-0.114117	-0.199064	-0.0265342	0.01275
Total N	2401

## Sheet: 6.5-8.3 Hz
month	G coefficient	G CI95.lower	G CI95.upper	G pvalue	T coefficient (WT)	T CI95.lower (WT)	T CI95.upper (WT)	T pvalue (WT)	T coefficient (APPPS1)	T CI95.lower (APPPS1)	T CI95.upper (APPPS1)	T pvalue (APPPS1)	GxT coefficient	GxT CI95.lower	GxT CI95.upper	GxT pvalue
3	-0.0382441	-0.105085	0.0267349	0.24975
4	0.0177521	-0.0716843	0.111826	0.70675	-0.0109807	-0.0755316	0.0543783	0.72725	0.0450154	-0.0223538	0.114763	0.182	0.0559961	-0.0364565	0.150844	0.222
5	0.0170162	-0.0812548	0.11835	0.731	-0.0251802	-0.0928194	0.0416579	0.4325	0.03008	-0.0393779	0.101955	0.38875	0.0552602	-0.0386831	0.154559	0.24975
6	-0.0518484	-0.131083	0.0291585	0.19575	-0.00270751	-0.055721	0.0514633	0.91175	-0.0163118	-0.0712981	0.03654	0.55275	-0.0136043	-0.0928384	0.0627797	0.72075
7	-0.019712	-0.108122	0.0602794	0.6635	-0.0361009	-0.0897487	0.0229048	0.19375	-0.0175688	-0.0813154	0.0411007	0.56125	0.0185321	-0.0681134	0.0989043	0.63375
8	-0.00643267	-0.0851086	0.0695356	0.872	-0.042799	-0.0889851	0.00401804	0.0705	-0.0109876	-0.0618205	0.0407155	0.6735	0.0318114	-0.0372832	0.100742	0.3385
9	-0.0399491	-0.166219	0.0858369	0.5115	-0.0271336	-0.109251	0.0541148	0.503	-0.0288386	-0.116621	0.0603652	0.5105	-0.00170498	-0.12126	0.121535	0.975
10	-0.00524028	-0.0743674	0.0602609	0.876	-0.0288852	-0.0620616	0.00408542	0.08075	0.00411863	-0.038465	0.0430518	0.8035	0.0330038	-0.0213763	0.0831396	0.20575
11	-0.0282485	-0.142637	0.0893183	0.6175	0.00949393	-0.0717667	0.087904	0.811	0.0194895	-0.0669957	0.105375	0.639	0.0099956	-0.103622	0.130444	0.86775
Total N	1823

## Sheet: 8.3-10.5 Hz
month	G coefficient	G CI95.lower	G CI95.upper	G pvalue	T coefficient (WT)	T CI95.lower (WT)	T CI95.upper (WT)	T pvalue (WT)	T coefficient (APPPS1)	T CI95.lower (APPPS1)	T CI95.upper (APPPS1)	T pvalue (APPPS1)	GxT coefficient	GxT CI95.lower	GxT CI95.upper	GxT pvalue
3	-0.101901	-0.196502	-0.00498838	0.03975
4	-0.0372553	-0.156373	0.082693	0.52	-5.18783e-05	-0.0848486	0.0869697	0.99325	0.0645939	-0.0263661	0.156421	0.149	0.0646458	-0.0608799	0.187159	0.30075
5	-0.00389012	-0.101448	0.0913069	0.94	-0.00345433	-0.0690142	0.0655156	0.91	0.0945567	0.0221268	0.166646	0.01125	0.098011	0.000642679	0.197364	0.04925
6	-0.0566199	-0.176812	0.0568475	0.329	0.0264346	-0.0439338	0.102165	0.4615	0.0717157	-0.00221231	0.14802	0.0575	0.0452812	-0.0613919	0.149836	0.365
7	0.00368577	-0.107165	0.108602	0.9375	-0.00152246	-0.0787972	0.0736159	0.96975	0.104064	0.0199863	0.189917	0.0175	0.105587	-0.0132901	0.219984	0.07475
8	-0.0186496	-0.141391	0.108719	0.73025	-0.00137077	-0.0869733	0.0818372	0.98475	0.0818807	-0.00633531	0.170894	0.0685	0.0832515	-0.0365779	0.206762	0.16825
9	-0.0238243	-0.125055	0.0827604	0.6295	-0.00688322	-0.0791244	0.0666867	0.8565	0.0711936	-0.00964365	0.151975	0.08075	0.0780768	-0.0320777	0.188046	0.1465
10	0.00700462	-0.0868031	0.103816	0.86825	-0.037505	-0.100346	0.0282532	0.24575	0.0714007	0.00154934	0.142966	0.046	0.108906	0.0147426	0.203904	0.02425
11	0.00135491	-0.0774731	0.0813075	0.97125	-0.0550152	-0.113109	0.00472787	0.067	0.0482408	-0.0185472	0.111373	0.13725	0.103256	0.0169678	0.191247	0.021
Total N	2537

## Sheet: 10.5-13.4 Hz
month	G coefficient	G CI95.lower	G CI95.upper	G pvalue	T coefficient (WT)	T CI95.lower (WT)	T CI95.upper (WT)	T pvalue (WT)	T coefficient (APPPS1)	T CI95.lower (APPPS1)	T CI95.upper (APPPS1)	T pvalue (APPPS1)	GxT coefficient	GxT CI95.lower	GxT CI95.upper	GxT pvalue
3	0.0147338	-0.0436937	0.0737133	0.625
4	0.0275843	-0.0605778	0.117523	0.53075	0.0612239	-0.00779728	0.128556	0.08	0.0740744	0.00407444	0.145479	0.0395	0.0128505	-0.0873006	0.109463	0.79175
5	0.0531824	-0.0452548	0.14939	0.26425	0.0597836	-0.0197694	0.137037	0.12175	0.0982322	0.0137643	0.180877	0.026	0.0384486	-0.0751583	0.151158	0.496
6	0.0500038	-0.0217831	0.119736	0.1485	0.0357927	-0.0190904	0.0951572	0.19275	0.0710627	0.0119722	0.130884	0.02025	0.0352701	-0.0508159	0.116597	0.37825
7	0.00355579	-0.0726593	0.0828351	0.9345	0.0781725	0.010729	0.144327	0.023	0.0669945	-0.00546308	0.141265	0.06675	-0.011178	-0.107994	0.0872742	0.8165
8	-0.000235879	-0.0663726	0.0682188	0.991	0.0751147	0.024626	0.125818	0.00475	0.060145	0.00479516	0.115971	0.034	-0.0149697	-0.0907312	0.0585626	0.68525
9	0.00106186	-0.0750061	0.0755326	0.97225	0.0512161	-0.0127301	0.116879	0.11275	0.0375441	-0.0328078	0.108423	0.28375	-0.0136719	-0.109479	0.0797755	0.77325
10	0.05639	-0.0111087	0.123396	0.09225	0.0504468	-0.00381011	0.102223	0.065	0.092103	0.0357803	0.149778	0.0045	0.0416562	-0.0373644	0.118501	0.2765
11	-0.0240757	-0.0919886	0.0413901	0.462	0.0713425	0.0314093	0.112901	0.001	0.032533	-0.0148424	0.0817053	0.17575	-0.0388095	-0.101862	0.0238771	0.2195
Total N	2245

## Sheet: 13.4-17.0 Hz
month	G coefficient	G CI95.lower	G CI95.upper	G pvalue	T coefficient (WT)	T CI95.lower (WT)	T CI95.upper (WT)	T pvalue (WT)	T coefficient (APPPS1)	T CI95.lower (APPPS1)	T CI95.upper (APPPS1)	T pvalue (APPPS1)	GxT coefficient	GxT CI95.lower	GxT CI95.upper	GxT pvalue
3	0.0400168	-0.0296046	0.109925	0.25625
4	-0.0345439	-0.139072	0.070701	0.484	0.0181632	-0.0647081	0.0976196	0.6335	-0.0563975	-0.14584	0.0297923	0.194	-0.0745607	-0.193495	0.0441398	0.20225
5	-0.0138748	-0.111527	0.0842811	0.77375	0.0290273	-0.0330888	0.0914583	0.3265	-0.0248644	-0.0935473	0.0452862	0.483	-0.0538917	-0.147378	0.0416567	0.24675
6	0.0167879	-0.0803111	0.119308	0.72825	-0.0211086	-0.103542	0.0603371	0.60575	-0.0443376	-0.131964	0.0412918	0.3055	-0.023229	-0.143581	0.0994078	0.68825
7	-0.00901723	-0.0818577	0.0695442	0.7815	0.0376277	-0.0299111	0.101608	0.233	-0.0114064	-0.0826541	0.064151	0.73125	-0.0490341	-0.144021	0.0544402	0.31
8	-0.0144012	-0.12896	0.101632	0.797	-0.0129302	-0.107536	0.0792024	0.776	-0.0673482	-0.170634	0.0340026	0.19075	-0.054418	-0.195767	0.085108	0.43425
9	-0.077359	-0.215753	0.0639974	0.24625	0.0316324	-0.0659794	0.127299	0.49725	-0.0857435	-0.189129	0.0204074	0.10275	-0.117376	-0.258683	0.0279217	0.10175
10	0.0332094	-0.0440851	0.113645	0.38625	0.0245917	-0.0377241	0.0858902	0.3975	0.0177843	-0.0485238	0.0862261	0.60875	-0.00680744	-0.0961148	0.0864835	0.8675
11	-0.0163828	-0.137749	0.109377	0.7855	-0.0500671	-0.143915	0.0421422	0.2705	-0.106467	-0.203606	-0.00822551	0.03425	-0.0563996	-0.188021	0.0809007	0.39725
Total N	1652

## Sheet: 17.0-21.7 Hz
month	G coefficient	G CI95.lower	G CI95.upper	G pvalue	T coefficient (WT)	T CI95.lower (WT)	T CI95.upper (WT)	T pvalue (WT)	T coefficient (APPPS1)	T CI95.lower (APPPS1)	T CI95.upper (APPPS1)	T pvalue (APPPS1)	GxT coefficient	GxT CI95.lower	GxT CI95.upper	GxT pvalue
3	-0.00044579	-0.0478654	0.0511428	0.95875
4	0.0300243	-0.079255	0.136654	0.56125	-0.0250427	-0.102145	0.0525297	0.504	0.00542734	-0.0784273	0.0877438	0.87475	0.0304701	-0.0838707	0.142653	0.56925
5	0.0542215	-0.044412	0.151529	0.268	0.00846609	-0.065865	0.0827983	0.82425	0.0631333	-0.0197744	0.138385	0.114	0.0546673	-0.0581767	0.16209	0.30875
6	0.00207401	-0.0707108	0.0783191	0.962	0.023377	-0.0395045	0.0838172	0.42675	0.0258968	-0.0367959	0.0874374	0.402	0.00251981	-0.0830891	0.0913258	0.961
7	0.0310103	-0.0328908	0.0947251	0.31975	0.02002	-0.0272514	0.0690191	0.4	0.0514761	-0.00386478	0.10531	0.06875	0.0314561	-0.0435916	0.104078	0.38225
8	-0.0592195	-0.17282	0.0536441	0.29475	0.0136098	-0.0691223	0.0952932	0.7435	-0.045164	-0.134548	0.0435896	0.303	-0.0587737	-0.178643	0.0612309	0.32525
9	-0.0481141	-0.152708	0.0527457	0.3325	0.0123931	-0.0637747	0.0909695	0.7425	-0.0352752	-0.116648	0.0431883	0.368	-0.0476684	-0.160016	0.0637156	0.38375
10	0.0604826	-0.00349146	0.120947	0.06275	0.0137559	-0.0356171	0.0642312	0.58175	0.0746842	0.0188427	0.12788	0.01225	0.0609284	-0.014384	0.133524	0.109
11	-0.0444292	-0.108318	0.0197997	0.1585	0.017888	-0.0248561	0.0627488	0.40875	-0.0260954	-0.0761205	0.0247764	0.2985	-0.0439834	-0.109204	0.0215081	0.17375
Total N	2034

## Sheet: 21.7-27.6 Hz
month	G coefficient	G CI95.lower	G CI95.upper	G pvalue	T coefficient (WT)	T CI95.lower (WT)	T CI95.upper (WT)	T pvalue (WT)	T coefficient (APPPS1)	T CI95.lower (APPPS1)	T CI95.upper (APPPS1)	T pvalue (APPPS1)	GxT coefficient	GxT CI95.lower	GxT CI95.upper	GxT pvalue
3	0.0418444	-0.00821449	0.0934602	0.0935
4	0.0791708	-0.00808355	0.160927	0.0745	-0.0245851	-0.0907914	0.0395554	0.43975	0.0127412	-0.0590018	0.0776365	0.691	0.0373264	-0.056038	0.128173	0.40475
5	0.0515978	-0.00978526	0.11517	0.09925	0.00929375	-0.03745	0.0533671	0.641	0.0190471	-0.0276299	0.0671932	0.41925	0.00975331	-0.0528787	0.078169	0.778
6	0.087597	-0.0022492	0.172205	0.0565	0.0114718	-0.0509268	0.0771473	0.7335	0.0572243	-0.00675105	0.119349	0.07325	0.0457525	-0.0464004	0.131615	0.29425
7	0.0891884	0.0276729	0.150157	0.008	0.00456816	-0.036666	0.0466216	0.83625	0.0519121	0.00399492	0.0967114	0.03425	0.047344	-0.0159544	0.106366	0.13175
8	0.0660554	-0.0368357	0.168824	0.18525	-0.0198443	-0.0887221	0.049935	0.53675	0.00436664	-0.0642966	0.0757171	0.90625	0.0242109	-0.0752075	0.12427	0.60675
9	0.0344361	-0.0640728	0.133167	0.4785	-0.00538959	-0.0757777	0.0638212	0.8725	-0.012798	-0.0870867	0.0605841	0.7375	-0.00740837	-0.108871	0.0914203	0.87575
10	0.0790885	-0.00380633	0.160475	0.059	-0.00526312	-0.0605051	0.0536093	0.8235	0.031981	-0.0282401	0.0914795	0.27325	0.0372441	-0.0460042	0.120375	0.3625
11	0.0656127	0.00257375	0.129596	0.04125	-0.0250761	-0.0649561	0.0179577	0.23375	-0.00130777	-0.0457774	0.0463349	0.9385	0.0237683	-0.0379101	0.0860394	0.442
Total N	2561

## Sheet: 27.6-35.2 Hz
month	G coefficient	G CI95.lower	G CI95.upper	G pvalue	T coefficient (WT)	T CI95.lower (WT)	T CI95.upper (WT)	T pvalue (WT)	T coefficient (APPPS1)	T CI95.lower (APPPS1)	T CI95.upper (APPPS1)	T pvalue (APPPS1)	GxT coefficient	GxT CI95.lower	GxT CI95.upper	GxT pvalue
3	0.0326843	-0.0312022	0.0939258	0.279
4	0.0573601	-0.0348361	0.148287	0.19825	-0.0317432	-0.100401	0.0339314	0.3205	-0.00706733	-0.0738587	0.0557292	0.849	0.0246758	-0.0695593	0.118372	0.5765
5	0.0578001	-0.0153234	0.128517	0.112	-0.0187248	-0.058546	0.0194005	0.32425	0.00639103	-0.0324211	0.0478715	0.7615	0.0251158	-0.0288898	0.0813204	0.3605
6	0.0736533	-0.0225955	0.169851	0.13325	0.0165553	-0.0399271	0.0768794	0.56725	0.0575243	0.00125981	0.113343	0.0435	0.040969	-0.0381708	0.118478	0.29375
7	0.103779	0.0289257	0.179182	0.00875	-0.0323279	-0.0795378	0.0161269	0.1765	0.0387673	-0.0103014	0.0881821	0.11075	0.0710952	0.00196633	0.139506	0.04425
8	0.0765288	0.00897031	0.144073	0.03125	-0.033397	-0.0661835	0.00119727	0.0565	0.0104475	-0.0254105	0.0464697	0.5575	0.0438445	-0.00505941	0.0919474	0.07625
9	0.0849608	-0.00487844	0.174784	0.06275	-0.0440409	-0.100115	0.0112576	0.1115	0.00823569	-0.0505429	0.0676387	0.7795	0.0522766	-0.0281338	0.1318	0.19425
10	0.122045	0.0599271	0.182438	0.0005	-0.0399589	-0.0792083	0.000589984	0.0545	0.0494022	0.00470392	0.0911	0.0345	0.0893611	0.0302341	0.145721	0.00475
11	0.0570998	-0.0227332	0.136145	0.15	-0.00902998	-0.0549512	0.0373146	0.67525	0.0153855	-0.0319298	0.0630827	0.50525	0.0244155	-0.0418112	0.0910466	0.443
Total N	2643

[truncated: 6 more sheets: 35.2-44.8 Hz, 44.8-57.1 Hz, 57.1-72.7 Hz, 72.7-92.5 Hz, 92.5-117.8 Hz, 117.8-150.0 Hz]
