# Supplementary material for: Hippocampal and cortical activities reflect early hyperexcitability in an Alzheimer's mouse model
Source: Brain Commun. 2025 Nov 12;7(6):fcaf443. doi: 10.1093/braincomms/fcaf443 (PMC12641122; doi:10.1093/braincomms/fcaf443)
Supplement: fcaf443_Supplementary_Data [file fcaf443_supplementary_data.zip › Supplementary Table 2.xlsx]

## Sheet: 1.0-4.0 Hz
month	G coefficient	G CI95.lower	G CI95.upper	G pvalue	T coefficient (WT)	T CI95.lower (WT)	T CI95.upper (WT)	T pvalue (WT)	T coefficient (APPPS1)	T CI95.lower (APPPS1)	T CI95.upper (APPPS1)	T pvalue (APPPS1)	GxT coefficient	GxT CI95.lower	GxT CI95.upper	GxT pvalue
3	0.00951131	-0.0629584	0.0804029	0.7765
4	0.058792	-0.0493942	0.162543	0.25425	-0.0415592	-0.103704	0.0246538	0.192	0.00772152	-0.0679337	0.0819444	0.8195	0.0492807	-0.0528993	0.145494	0.307
5	0.0867563	-0.00857978	0.186665	0.071	-0.0398505	-0.107621	0.0263799	0.2165	0.0373945	-0.0372277	0.116891	0.32025	0.077245	-0.0205433	0.180121	0.1155
6	0.0773755	-0.0208123	0.169371	0.1145	-0.0464015	-0.101113	0.0100446	0.10125	0.0214627	-0.040776	0.0851347	0.49725	0.0678642	-0.0175937	0.151887	0.1145
7	0.0269461	-0.0815715	0.129469	0.57875	-0.0508488	-0.11632	0.0182281	0.139	-0.033414	-0.110133	0.0431633	0.369	0.0174348	-0.0870386	0.114939	0.70475
8	0.0540368	-0.0460969	0.153181	0.2685	-0.0797952	-0.140965	-0.0217726	0.01	-0.0352697	-0.111449	0.0380613	0.35025	0.0445255	-0.0511249	0.139458	0.34975
9	0.0364219	-0.061048	0.129422	0.42225	-0.0684642	-0.129091	-0.00843772	0.02675	-0.0415537	-0.115752	0.0315305	0.25225	0.0269105	-0.0657022	0.123344	0.5575
10	0.0306754	-0.0667933	0.127341	0.511	-0.0980197	-0.162467	-0.0392726	0.00225	-0.0768556	-0.154003	-0.00358679	0.03875	0.0211641	-0.072996	0.119009	0.64725
11	0.0340317	-0.0709346	0.133569	0.4785	-0.120795	-0.183461	-0.0597894	0.001	-0.096275	-0.173341	-0.0233335	0.013	0.0245204	-0.0739539	0.117505	0.599
Total N	1595

## Sheet: 4.0-5.1 Hz
month	G coefficient	G CI95.lower	G CI95.upper	G pvalue	T coefficient (WT)	T CI95.lower (WT)	T CI95.upper (WT)	T pvalue (WT)	T coefficient (APPPS1)	T CI95.lower (APPPS1)	T CI95.upper (APPPS1)	T pvalue (APPPS1)	GxT coefficient	GxT CI95.lower	GxT CI95.upper	GxT pvalue
3	0.0510501	-0.0265187	0.127673	0.18975
4	0.120095	-0.016833	0.258321	0.07975	-0.0557735	-0.145382	0.0359649	0.19925	0.0132714	-0.0813636	0.109377	0.7575	0.0690449	-0.0629159	0.20153	0.26775
5	0.107221	0.0267437	0.188209	0.01	-0.0632092	-0.104622	-0.0211772	0.01	-0.00703865	-0.0585205	0.0477161	0.76175	0.0561705	-0.00967814	0.124743	0.088
6	0.0929351	-0.0222655	0.208498	0.1115	-0.0637287	-0.135356	0.0116294	0.08375	-0.0218436	-0.0983921	0.055177	0.5595	0.0418851	-0.0647133	0.146204	0.4095
7	0.0337018	-0.0859751	0.158857	0.5765	-0.0560698	-0.137447	0.0263059	0.175	-0.0734181	-0.166385	0.0172762	0.109	-0.0173483	-0.137989	0.107262	0.76925
8	0.0762016	-0.0421392	0.190565	0.187	-0.0744168	-0.148572	-0.000520857	0.0485	-0.0492653	-0.138384	0.0355079	0.25225	0.0251516	-0.0874391	0.136983	0.657
9	0.0718216	-0.0197385	0.165504	0.124	-0.0227631	-0.0679508	0.0238919	0.29075	-0.00199146	-0.0630122	0.059714	0.94925	0.0207716	-0.0567529	0.0968504	0.57125
10	0.0781188	-0.0716177	0.229717	0.28175	-0.0614159	-0.153709	0.0262062	0.1715	-0.0343471	-0.140008	0.0683387	0.50025	0.0270688	-0.11198	0.16315	0.688
11	0.0342369	-0.0439349	0.113701	0.3655	-0.0276548	-0.067604	0.0105526	0.1495	-0.0444679	-0.0970873	0.00709627	0.0925	-0.0168132	-0.0814768	0.0484098	0.5995
Total N	1672

## Sheet: 5.1-6.5 Hz
month	G coefficient	G CI95.lower	G CI95.upper	G pvalue	T coefficient (WT)	T CI95.lower (WT)	T CI95.upper (WT)	T pvalue (WT)	T coefficient (APPPS1)	T CI95.lower (APPPS1)	T CI95.upper (APPPS1)	T pvalue (APPPS1)	GxT coefficient	GxT CI95.lower	GxT CI95.upper	GxT pvalue
3	0.0699805	0.0123999	0.130207	0.01625
4	0.0451617	-0.017671	0.109442	0.14675	-0.0136235	-0.0491445	0.026561	0.43475	-0.0384423	-0.0831291	0.00724039	0.092	-0.0248188	-0.0840641	0.031646	0.38825
5	0.0899786	0.0113087	0.17039	0.02525	-0.0672412	-0.111301	-0.0253175	0.00525	-0.0472431	-0.0993494	0.00703898	0.0885	0.0199981	-0.0471012	0.0914347	0.566
6	0.0106834	-0.0851292	0.104102	0.80925	-0.0168517	-0.0839305	0.0542998	0.586	-0.0761488	-0.145729	-0.00393267	0.039	-0.059297	-0.158219	0.0400717	0.2225
7	-0.0198686	-0.151216	0.107209	0.7515	-0.0320575	-0.11966	0.0570342	0.4565	-0.121907	-0.221261	-0.0225027	0.02	-0.0898491	-0.224033	0.0414416	0.17125
8	-0.000435092	-0.0869964	0.0804652	1	-0.0314284	-0.088459	0.025397	0.26	-0.101844	-0.172294	-0.0347107	0.003	-0.0704156	-0.159398	0.0150544	0.1085
9	0.0203304	-0.084819	0.120979	0.67575	-0.0315135	-0.0984704	0.0380747	0.33025	-0.0811635	-0.164493	-4.18664e-05	0.0495	-0.04965	-0.158852	0.0523895	0.3425
10	0.0402948	-0.0793478	0.160664	0.46525	-0.0427179	-0.117698	0.0280943	0.21475	-0.0724036	-0.160234	0.011419	0.082	-0.0296857	-0.142203	0.0824771	0.5765
11	-0.0196771	-0.102828	0.0616639	0.6205	0.0160404	-0.0428174	0.0765149	0.58225	-0.0736171	-0.143333	-0.00530803	0.0365	-0.0896576	-0.180311	0.000242461	0.051
Total N	1576

## Sheet: 6.5-8.3 Hz
month	G coefficient	G CI95.lower	G CI95.upper	G pvalue	T coefficient (WT)	T CI95.lower (WT)	T CI95.upper (WT)	T pvalue (WT)	T coefficient (APPPS1)	T CI95.lower (APPPS1)	T CI95.upper (APPPS1)	T pvalue (APPPS1)	GxT coefficient	GxT CI95.lower	GxT CI95.upper	GxT pvalue
3	0.00048819	-0.0622293	0.0610338	0.98325
4	0.0719984	0.00439637	0.13932	0.038	-0.0712106	-0.11238	-0.0283321	0.003	0.000299686	-0.050584	0.0554076	0.99675	0.0715102	0.00534988	0.140112	0.034
5	0.0444913	-0.0233678	0.121172	0.198	-0.0470077	-0.0950919	-0.00465358	0.0275	-0.00300456	-0.0529339	0.0558921	0.867	0.0440031	-0.0218049	0.122762	0.2055
6	0.0111068	-0.0721416	0.0941727	0.78925	-0.0286287	-0.079466	0.0266723	0.27225	-0.0180101	-0.0794131	0.0414172	0.54275	0.0106186	-0.0708332	0.0904124	0.785
7	-0.0089899	-0.112503	0.0893633	0.854	-0.00760167	-0.0849821	0.0705698	0.83825	-0.0170798	-0.105424	0.0697164	0.6935	-0.00947809	-0.12927	0.106713	0.879
8	0.0267956	-0.0747347	0.126381	0.58575	-0.0671408	-0.129208	-0.00209725	0.0425	-0.0408334	-0.117308	0.0343528	0.27275	0.0263074	-0.0752427	0.12364	0.588
9	0.0373894	-0.0885515	0.163624	0.54575	-0.0634836	-0.147797	0.0165126	0.1115	-0.0265824	-0.119273	0.0736339	0.56125	0.0369012	-0.087218	0.166132	0.55
10	0.0336422	-0.0657952	0.135975	0.50025	-0.043159	-0.105238	0.01439	0.13475	-0.010005	-0.0861348	0.0648004	0.77875	0.033154	-0.0645568	0.13312	0.48475
11	0.0372392	-0.0747876	0.151037	0.50525	-0.0166069	-0.088847	0.052693	0.627	0.0201441	-0.06464	0.106552	0.62825	0.036751	-0.0731288	0.1485	0.50025
Total N	1375

## Sheet: 8.3-10.5 Hz
month	G coefficient	G CI95.lower	G CI95.upper	G pvalue	T coefficient (WT)	T CI95.lower (WT)	T CI95.upper (WT)	T pvalue (WT)	T coefficient (APPPS1)	T CI95.lower (APPPS1)	T CI95.upper (APPPS1)	T pvalue (APPPS1)	GxT coefficient	GxT CI95.lower	GxT CI95.upper	GxT pvalue
3	-0.0481137	-0.152709	0.0515215	0.332
4	0.0297643	-0.0975793	0.161985	0.6305	-0.0381008	-0.125375	0.0479024	0.35725	0.0397772	-0.0516363	0.131595	0.37825	0.077878	-0.0489079	0.203601	0.21875
5	0.0234492	-0.0775263	0.123189	0.6275	0.00405813	-0.0584297	0.064563	0.8945	0.075621	0.006175	0.148932	0.03575	0.0715629	-0.0214141	0.166426	0.119
6	-0.0204513	-0.15968	0.114359	0.76375	0.00373562	-0.0740153	0.0890563	0.9465	0.031398	-0.0540754	0.118747	0.459	0.0276624	-0.0911409	0.139766	0.62125
7	-0.0065994	-0.118302	0.101954	0.91025	-0.0155456	-0.0866521	0.0532076	0.64975	0.0259688	-0.0518202	0.106184	0.501	0.0415143	-0.0648258	0.145057	0.422
8	0.0765395	-0.0296901	0.18372	0.14575	-0.0435581	-0.107342	0.0196163	0.1655	0.0810951	0.0057786	0.155176	0.03725	0.124653	0.0242941	0.225084	0.01725
9	0.0305319	-0.0835656	0.141816	0.57075	-0.0293097	-0.103291	0.0398608	0.39275	0.0493359	-0.0323343	0.134648	0.23525	0.0786456	-0.0292202	0.191125	0.1375
10	0.0140595	-0.0849234	0.110448	0.752	-0.0335858	-0.0954668	0.0268687	0.264	0.0285875	-0.0476994	0.101293	0.433	0.0621732	-0.0353384	0.157949	0.207
11	0.0322783	-0.0663896	0.129471	0.496	-0.0589297	-0.12444	0.00494117	0.07225	0.0214622	-0.0544121	0.0942681	0.566	0.080392	-0.0183291	0.181827	0.1025
Total N	1695

## Sheet: 10.5-13.4 Hz
month	G coefficient	G CI95.lower	G CI95.upper	G pvalue	T coefficient (WT)	T CI95.lower (WT)	T CI95.upper (WT)	T pvalue (WT)	T coefficient (APPPS1)	T CI95.lower (APPPS1)	T CI95.upper (APPPS1)	T pvalue (APPPS1)	GxT coefficient	GxT CI95.lower	GxT CI95.upper	GxT pvalue
3	0.0492269	-0.0032635	0.101986	0.06325
4	0.0566594	-0.0419854	0.161217	0.22725	0.0680953	-0.00172742	0.141805	0.05675	0.0755278	-0.00466408	0.161947	0.0655	0.0074325	-0.0997232	0.118649	0.90975
5	0.0759594	-0.0108895	0.159462	0.079	0.0409507	-0.0154413	0.0978434	0.13675	0.0676833	-0.00454393	0.136235	0.05925	0.0267325	-0.0661246	0.115509	0.513
6	0.0455082	-0.0181103	0.110965	0.152	0.0625282	0.0174048	0.107799	0.009	0.0588095	0.00273908	0.112687	0.03875	-0.00371867	-0.0765864	0.0663055	0.91975
7	0.0322431	-0.0302854	0.0972416	0.29175	0.0663023	0.0186359	0.11091	0.00975	0.0493185	-0.00924946	0.106775	0.0965	-0.0169838	-0.0908347	0.0584404	0.63525
8	0.0528701	-0.00310764	0.109275	0.0635	0.0702734	0.033392	0.1061	0.001	0.0739166	0.0213788	0.124552	0.00725	0.0036432	-0.0593115	0.0664642	0.896
9	0.0210588	-0.0639614	0.103471	0.60375	0.0435556	-0.0147286	0.101141	0.137	0.0153876	-0.0543024	0.0891198	0.679	-0.028168	-0.120392	0.0637771	0.538
10	0.0402438	-0.0339414	0.119041	0.29225	0.0615613	0.0108329	0.111796	0.02025	0.0525782	-0.0119238	0.117509	0.105	-0.00898303	-0.0896651	0.0740597	0.80325
11	-0.0316751	-0.109014	0.0461254	0.40125	0.0680419	0.0179317	0.119006	0.012	-0.0128601	-0.0751487	0.0524494	0.685	-0.080902	-0.16223	5.19621e-05	0.05025
Total N	1518

## Sheet: 13.4-17.0 Hz
month	G coefficient	G CI95.lower	G CI95.upper	G pvalue	T coefficient (WT)	T CI95.lower (WT)	T CI95.upper (WT)	T pvalue (WT)	T coefficient (APPPS1)	T CI95.lower (APPPS1)	T CI95.upper (APPPS1)	T pvalue (APPPS1)	GxT coefficient	GxT CI95.lower	GxT CI95.upper	GxT pvalue
3	0.0510617	-0.00296691	0.103685	0.0645
4	0.0109118	-0.0367397	0.0600154	0.66	0.0181413	-0.0208976	0.0574295	0.357	-0.0220086	-0.0784419	0.0343219	0.43625	-0.0401499	-0.109078	0.0294133	0.25575
5	0.0207871	-0.0417064	0.0777414	0.47125	0.0727466	0.0341025	0.11137	0.00025	0.042472	-0.0269975	0.109782	0.21625	-0.0302746	-0.109443	0.0463724	0.446
6	0.00442893	-0.0426887	0.0518177	0.86225	0.0526069	0.0160198	0.0896238	0.00525	0.00597418	-0.0502341	0.0634935	0.8355	-0.0466328	-0.113037	0.0226917	0.1855
7	0.0259564	-0.0192332	0.0703783	0.26175	0.0396017	0.00201635	0.0770235	0.0395	0.0144964	-0.0411999	0.0697334	0.617	-0.0251053	-0.0926515	0.0428343	0.4665
8	0.00864605	-0.0356519	0.0532124	0.69225	0.0719615	0.0346506	0.110764	0.00025	0.0295458	-0.0257651	0.0850508	0.29775	-0.0424156	-0.109905	0.0266795	0.223
9	-0.0172722	-0.0678792	0.0324722	0.50775	0.0431275	0.00414237	0.0825304	0.03025	-0.0252064	-0.0838501	0.0357982	0.4015	-0.0683339	-0.139654	0.00209081	0.05675
10	0.050956	0.005502	0.0974201	0.02825	0.050189	0.0110399	0.0889366	0.0125	0.0500833	-0.00655961	0.106566	0.0835	-0.000105676	-0.0670303	0.0694664	0.991
11	0.0198578	-0.0210612	0.0621163	0.3505	-0.00472141	-0.0414908	0.0323144	0.794	-0.0359253	-0.0907996	0.0178486	0.19275	-0.0312039	-0.095731	0.034161	0.34575
Total N	1079

## Sheet: 17.0-21.7 Hz
month	G coefficient	G CI95.lower	G CI95.upper	G pvalue	T coefficient (WT)	T CI95.lower (WT)	T CI95.upper (WT)	T pvalue (WT)	T coefficient (APPPS1)	T CI95.lower (APPPS1)	T CI95.upper (APPPS1)	T pvalue (APPPS1)	GxT coefficient	GxT CI95.lower	GxT CI95.upper	GxT pvalue
3	0.0218552	-0.0371366	0.0806816	0.46025
4	0.0128538	-0.0570893	0.0892489	0.741	0.0288789	-0.0248791	0.0765922	0.2395	0.0198775	-0.0408515	0.0808224	0.5125	-0.00900143	-0.0857392	0.0735302	0.788
5	-0.00441937	-0.104332	0.091415	0.9325	0.0461614	-0.0174309	0.110974	0.1535	0.0198868	-0.0570709	0.0962249	0.5885	-0.0262746	-0.127058	0.073767	0.602
6	-0.00900865	-0.0754178	0.0584863	0.7775	0.0475264	-0.00342954	0.0941623	0.064	0.0166625	-0.0425804	0.0740321	0.54875	-0.0308639	-0.103937	0.044318	0.39225
7	0.0500124	-0.0133535	0.111612	0.10725	0.00669668	-0.0384104	0.0513259	0.75825	0.0348539	-0.0189398	0.0872513	0.19175	0.0281572	-0.0414559	0.0987256	0.40475
8	-0.00330661	-0.0881474	0.0768678	0.936	0.0196395	-0.036858	0.076634	0.4585	-0.00552231	-0.0772578	0.0627477	0.89275	-0.0251618	-0.117101	0.0613522	0.57
9	-0.0580657	-0.142056	0.0260537	0.15675	0.0495302	-0.00973193	0.107861	0.09975	-0.0303907	-0.10094	0.0396547	0.36975	-0.0799209	-0.171386	0.0126822	0.089
10	0.028706	-0.0398465	0.0970722	0.37875	0.0130846	-0.0389499	0.0623759	0.5875	0.0199354	-0.0431021	0.0802575	0.4965	0.00685074	-0.0719027	0.0848362	0.8405
11	-0.00297084	-0.0733376	0.0686606	0.9175	-0.00706557	-0.0598493	0.0421782	0.7845	-0.0318916	-0.0897005	0.0269305	0.27075	-0.0248261	-0.0996176	0.0516243	0.49475
Total N	1256

## Sheet: 21.7-27.6 Hz
month	G coefficient	G CI95.lower	G CI95.upper	G pvalue	T coefficient (WT)	T CI95.lower (WT)	T CI95.upper (WT)	T pvalue (WT)	T coefficient (APPPS1)	T CI95.lower (APPPS1)	T CI95.upper (APPPS1)	T pvalue (APPPS1)	GxT coefficient	GxT CI95.lower	GxT CI95.upper	GxT pvalue
3	0.031227	-0.0125333	0.0749266	0.158
4	-0.0123287	-0.0589684	0.0337295	0.59225	0.0573502	0.0189971	0.0952085	0.003	0.0137944	-0.0361628	0.0628229	0.58275	-0.0435557	-0.10579	0.0173708	0.16375
5	0.00260624	-0.0332675	0.0400121	0.89225	0.0748023	0.0413882	0.108152	0	0.0461815	0.00140806	0.0899673	0.042	-0.0286208	-0.084243	0.0255246	0.297
6	0.00496319	-0.0317314	0.0419813	0.78775	0.0618616	0.0275315	0.0969383	0.00125	0.0355977	-0.00857957	0.0783329	0.10725	-0.0262638	-0.0823996	0.027763	0.34975
7	0.0188091	-0.0173161	0.0554031	0.31225	0.0617203	0.0274509	0.095898	0.00025	0.0493024	0.00590271	0.0925534	0.02625	-0.0124179	-0.0672077	0.0432675	0.6555
8	0.00572631	-0.0301733	0.0423936	0.76175	0.0459317	0.0132112	0.0783659	0.00625	0.020431	-0.0246204	0.064872	0.368	-0.0255007	-0.080883	0.0289235	0.35825
9	-0.0115794	-0.0550894	0.0307788	0.60275	0.0522627	0.0166879	0.0882059	0.004	0.00945628	-0.0390921	0.0574812	0.68875	-0.0428064	-0.103705	0.0165648	0.1625
10	0.0368943	-0.00101804	0.0753648	0.05675	0.024392	-0.00896708	0.0579688	0.16225	0.0300593	-0.0147205	0.0746726	0.18675	0.00566727	-0.0498443	0.0604827	0.8385
11	0.0438752	0.00523823	0.0818129	0.02875	-0.0188288	-0.0533715	0.0172426	0.2995	-0.00618062	-0.0515415	0.03936	0.78075	0.0126482	-0.0444781	0.0687512	0.65725
Total N	1525

## Sheet: 27.6-35.2 Hz
month	G coefficient	G CI95.lower	G CI95.upper	G pvalue	T coefficient (WT)	T CI95.lower (WT)	T CI95.upper (WT)	T pvalue (WT)	T coefficient (APPPS1)	T CI95.lower (APPPS1)	T CI95.upper (APPPS1)	T pvalue (APPPS1)	GxT coefficient	GxT CI95.lower	GxT CI95.upper	GxT pvalue
3	0.00935343	-0.0427222	0.0621277	0.725
4	0.0325325	-0.0886856	0.150174	0.55975	-0.0111377	-0.0938612	0.0680192	0.78175	0.0120414	-0.0718129	0.0959818	0.7695	0.023179	-0.0917093	0.138529	0.6705
5	0.0416043	-0.0316194	0.116761	0.246	-0.000813867	-0.0547323	0.0496734	0.995	0.031437	-0.029784	0.0900348	0.2915	0.0322509	-0.0451691	0.110321	0.405
6	0.0921924	0.029202	0.162605	0.007	-0.0298161	-0.081444	0.0156691	0.2065	0.0530229	0.000172075	0.106023	0.05	0.082839	0.0104114	0.158756	0.02475
7	0.00774684	-0.0536543	0.0710179	0.79275	0.0267263	-0.0232506	0.0747148	0.29	0.0251197	-0.0335123	0.0822665	0.36725	-0.00160659	-0.0768135	0.0713526	0.97175
8	0.00364907	-0.0658922	0.07196	0.90275	0.0236978	-0.0225955	0.0682042	0.28825	0.0179934	-0.0393283	0.0739036	0.51225	-0.00570436	-0.0782282	0.0670238	0.87475
9	0.0223359	-0.100562	0.145145	0.6995	-0.00465019	-0.0890236	0.080348	0.9105	0.00833225	-0.0870226	0.106316	0.8755	0.0129824	-0.11374	0.141071	0.8275
10	0.0533305	-0.0300689	0.130846	0.17975	-0.000321623	-0.0522672	0.0516167	0.9855	0.0436555	-0.0182709	0.10588	0.16375	0.0439771	-0.0398724	0.124103	0.27725
11	0.0315772	-0.0395966	0.0995697	0.3445	-0.0170018	-0.0640326	0.0341517	0.487	0.00522193	-0.0537714	0.0642344	0.86325	0.0222237	-0.0571743	0.0975146	0.5525
Total N	1606

[truncated: 6 more sheets: 35.2-44.8 Hz, 44.8-57.1 Hz, 57.1-72.7 Hz, 72.7-92.5 Hz, 92.5-117.8 Hz, 117.8-150.0 Hz]
