# Supplementary material for: Hippocampal and cortical activities reflect early hyperexcitability in an Alzheimer's mouse model
Source: Brain Commun. 2025 Nov 12;7(6):fcaf443. doi: 10.1093/braincomms/fcaf443 (PMC12641122; doi:10.1093/braincomms/fcaf443)
Supplement: fcaf443_Supplementary_Data [file fcaf443_supplementary_data.zip › Supplementary Table 3.xlsx]

## Sheet: 1.0-4.0 Hz
month	G coefficient	G CI95.lower	G CI95.upper	G pvalue	T coefficient (WT)	T CI95.lower (WT)	T CI95.upper (WT)	T pvalue (WT)	T coefficient (APPPS1)	T CI95.lower (APPPS1)	T CI95.upper (APPPS1)	T pvalue (APPPS1)	GxT coefficient	GxT CI95.lower	GxT CI95.upper	GxT pvalue
3	-0.0325993	-0.0847081	0.0190057	0.20975
4	0.155253	0.0907691	0.223351	0	-0.0330991	-0.0915534	0.0246739	0.271	0.154753	0.099985	0.213894	0	0.187852	0.106439	0.273568	0
5	0.0280146	-0.0222052	0.0784126	0.28125	0.0240097	-0.020137	0.0677972	0.282	0.0846237	0.0438363	0.125416	0	0.060614	0.00116764	0.120962	0.044
6	0.110916	0.0602288	0.162166	0.00025	-0.0017979	-0.047378	0.0449766	0.93025	0.141718	0.0994462	0.183429	0	0.143516	0.0815154	0.207141	0
7	0.126599	0.0685594	0.187207	0	-0.0709055	-0.124914	-0.0183358	0.00875	0.0882927	0.0411076	0.138214	0	0.159198	0.0879144	0.234128	0
8	0.074076	0.0215198	0.130742	0.00725	-0.041428	-0.089185	0.00437755	0.07675	0.0652473	0.0242778	0.107846	0.0015	0.106675	0.0449169	0.172184	0.001
9	0.0362892	-0.011334	0.0845148	0.136	-0.0781856	-0.122172	-0.0354248	0.001	-0.00929705	-0.0474843	0.0292407	0.62675	0.0688885	0.0110828	0.126996	0.01975
10	0.026161	-0.0348635	0.0891395	0.396	-0.0447925	-0.0976649	0.00781782	0.0995	0.0139678	-0.0263236	0.0548456	0.51475	0.0587603	-0.00678235	0.126383	0.08025
11	-0.00591267	-0.0785047	0.0674784	0.87825	-0.0494289	-0.109881	0.00989089	0.10975	-0.0227422	-0.070801	0.0256982	0.36025	0.0266867	-0.0493646	0.102365	0.50325
Total N	1184

## Sheet: 4.0-5.1 Hz
month	G coefficient	G CI95.lower	G CI95.upper	G pvalue	T coefficient (WT)	T CI95.lower (WT)	T CI95.upper (WT)	T pvalue (WT)	T coefficient (APPPS1)	T CI95.lower (APPPS1)	T CI95.upper (APPPS1)	T pvalue (APPPS1)	GxT coefficient	GxT CI95.lower	GxT CI95.upper	GxT pvalue
3	0.00757275	-0.0323378	0.0489568	0.72225
4	0.0369762	-0.00913929	0.082601	0.105	0.0337863	-0.00781398	0.0764054	0.10775	0.0631897	0.020812	0.106729	0.00425	0.0294034	-0.0290751	0.0900502	0.343
5	0.0287826	-0.0129048	0.0719204	0.1815	0.0428304	-0.000619332	0.0850055	0.054	0.0640402	0.024507	0.104272	0.0015	0.0212099	-0.0362093	0.0796201	0.47925
6	-0.0343847	-0.0716812	0.00384569	0.07475	0.042573	0.00642666	0.0799896	0.0215	0.000615527	-0.0340082	0.0350318	0.97925	-0.0419574	-0.0925151	0.0087313	0.09875
7	0.0779189	0.0312663	0.127402	0.0015	-0.0305441	-0.0745267	0.0137467	0.167	0.039802	0.00235818	0.0812153	0.0365	0.0703461	0.0121079	0.131578	0.02125
8	0.0151361	-0.0354355	0.0666627	0.55	-0.0116208	-0.0544056	0.0325306	0.598	-0.0040574	-0.0416047	0.0347267	0.8195	0.00756339	-0.0509235	0.06448	0.7965
9	-0.0309028	-0.0715963	0.00999623	0.13775	0.0211437	-0.0162012	0.0605801	0.2795	-0.0173319	-0.0529238	0.0175006	0.3365	-0.0384755	-0.0912599	0.0125114	0.1425
10	0.0514329	0.00593585	0.0989096	0.02575	-0.0436515	-0.0899327	0.00129541	0.058	0.000208621	-0.037051	0.0385373	0.9955	0.0438601	-0.0130084	0.102348	0.131
11	-0.0196155	-0.0611011	0.022407	0.35675	4.62605e-05	-0.0414336	0.0406946	0.998	-0.027142	-0.0616422	0.00658383	0.1205	-0.0271882	-0.0788079	0.0253308	0.316
Total N	1278

## Sheet: 5.1-6.5 Hz
month	G coefficient	G CI95.lower	G CI95.upper	G pvalue	T coefficient (WT)	T CI95.lower (WT)	T CI95.upper (WT)	T pvalue (WT)	T coefficient (APPPS1)	T CI95.lower (APPPS1)	T CI95.upper (APPPS1)	T pvalue (APPPS1)	GxT coefficient	GxT CI95.lower	GxT CI95.upper	GxT pvalue
3	0.0172615	-0.0266684	0.0612387	0.45175
4	0.0436474	-0.0174297	0.104997	0.15625	0.0171374	-0.0341266	0.0672426	0.49275	0.0435233	-0.00324577	0.0914143	0.07075	0.0263859	-0.0424547	0.0959072	0.44875
5	-0.0168088	-0.0732759	0.0399332	0.5455	0.0610145	0.0144013	0.105927	0.012	0.0269441	-0.0150676	0.0704556	0.214	-0.0340704	-0.0973831	0.0297905	0.2945
6	-0.073194	-0.113976	-0.0324648	0.001	0.0666628	0.0293361	0.104566	0.00075	-0.0237927	-0.0607938	0.0133704	0.203	-0.0904555	-0.143309	-0.0377214	0.00125
7	0.0245468	-0.0206991	0.070055	0.26125	0.0493627	0.00921218	0.0903328	0.01875	0.056648	0.0203977	0.0932493	0.00375	0.0072853	-0.0485782	0.0636503	0.79925
8	-0.0422685	-0.0848441	2.6216e-05	0.0505	0.0218014	-0.0196201	0.0628762	0.3105	-0.0377286	-0.0755041	3.41176e-05	0.05025	-0.05953	-0.11541	-0.00357556	0.038
9	-0.0367012	-0.0780778	0.00510115	0.09	0.0647621	0.0232993	0.105487	0.0025	0.0107994	-0.0265334	0.0485488	0.5685	-0.0539628	-0.108109	0.00126476	0.0545
10	0.0645028	0.00809859	0.124638	0.02375	-0.00314543	-0.0613086	0.0504334	0.95225	0.0440958	0.00257005	0.0860297	0.03775	0.0472412	-0.0215805	0.118214	0.18975
11	-0.0586209	-0.105151	-0.012569	0.0115	0.0492214	0.00408763	0.093537	0.03125	-0.026661	-0.0637758	0.0104519	0.16475	-0.0758824	-0.134467	-0.0171393	0.01175
Total N	1192

## Sheet: 6.5-8.3 Hz
month	G coefficient	G CI95.lower	G CI95.upper	G pvalue	T coefficient (WT)	T CI95.lower (WT)	T CI95.upper (WT)	T pvalue (WT)	T coefficient (APPPS1)	T CI95.lower (APPPS1)	T CI95.upper (APPPS1)	T pvalue (APPPS1)	GxT coefficient	GxT CI95.lower	GxT CI95.upper	GxT pvalue
3	-0.0536671	-0.106444	-0.000306116	0.0485
4	0.0165258	-0.0332745	0.0681449	0.5155	-0.0251016	-0.0721052	0.0201818	0.27875	0.0450913	0.00038408	0.0888156	0.048	0.0701929	0.00609522	0.135833	0.0315
5	0.0190616	-0.0347809	0.072303	0.47625	0.0235258	-0.0234267	0.0693292	0.32275	0.0962545	0.0511443	0.140258	0	0.0727287	0.00790746	0.139939	0.03
6	-0.0603271	-0.105975	-0.0154906	0.0095	0.022929	-0.0196802	0.0650655	0.29525	0.016269	-0.0242868	0.0572946	0.43575	-0.00666	-0.0668319	0.0519078	0.82475
7	0.0070852	-0.0378182	0.0521644	0.76775	0.00802199	-0.0351445	0.0500928	0.69525	0.0687743	0.0274994	0.110136	0.001	0.0607523	0.00197961	0.120624	0.04275
8	-0.0495461	-0.0964835	-0.00320259	0.037	0.00188237	-0.0425487	0.0459008	0.9365	0.00600334	-0.0353348	0.0474485	0.7755	0.00412097	-0.0558474	0.0652	0.903
9	0.0717235	0.0243355	0.12067	0.00425	-0.056507	-0.100995	-0.0124958	0.009	0.0688836	0.0253529	0.111481	0.002	0.125391	0.0657325	0.187824	0
10	-0.0162667	-0.0714714	0.0402867	0.56975	0.0218346	-0.0305439	0.0729071	0.41775	0.0592349	0.0168682	0.101483	0.00675	0.0374004	-0.0287068	0.105698	0.2745
11	0.0226035	-0.0451535	0.0885257	0.49025	-0.0187678	-0.0747261	0.0373469	0.5005	0.0575028	0.00514596	0.111256	0.03275	0.0762706	-0.000843487	0.153487	0.0515
Total N	1033

## Sheet: 8.3-10.5 Hz
month	G coefficient	G CI95.lower	G CI95.upper	G pvalue	T coefficient (WT)	T CI95.lower (WT)	T CI95.upper (WT)	T pvalue (WT)	T coefficient (APPPS1)	T CI95.lower (APPPS1)	T CI95.upper (APPPS1)	T pvalue (APPPS1)	GxT coefficient	GxT CI95.lower	GxT CI95.upper	GxT pvalue
3	0.017297	-0.0346353	0.072521	0.525
4	-0.0103242	-0.061038	0.0414654	0.69425	0.029064	-0.0122532	0.0717001	0.171	0.00144275	-0.0388422	0.0405788	0.9415	-0.0276213	-0.0859304	0.0302138	0.351
5	-0.0420775	-0.0936383	0.0119704	0.117	0.0694729	0.0269386	0.11015	0.00125	0.0100984	-0.0270708	0.0468021	0.58925	-0.0593746	-0.113242	-0.00283499	0.03975
6	-0.0488774	-0.0967974	6.84463e-05	0.0505	0.024117	-0.0171751	0.0655872	0.25375	-0.0420575	-0.0806104	-0.00290385	0.0345	-0.0661745	-0.123834	-0.00862123	0.0245
7	0.00415625	-0.046422	0.0568287	0.89125	-0.00730079	-0.0488933	0.0337408	0.72975	-0.0204416	-0.0565973	0.0161829	0.2665	-0.0131408	-0.0666394	0.0420001	0.62575
8	-0.00660226	-0.0522164	0.0380874	0.76175	0.0111475	-0.0318236	0.053612	0.61075	-0.0127518	-0.0508298	0.0263476	0.50825	-0.0238993	-0.0813067	0.0327987	0.4215
9	0.0340333	-0.0191409	0.0883238	0.21225	-0.0314032	-0.0904823	0.0269838	0.3005	-0.014667	-0.0660754	0.036289	0.5695	0.0167362	-0.0625126	0.0964638	0.67975
10	-0.0172513	-0.0708128	0.0364388	0.53175	-0.00386724	-0.047528	0.0399885	0.8585	-0.0384156	-0.0754543	-0.00105158	0.04525	-0.0345484	-0.0938463	0.0226459	0.24175
11	0.0813128	0.0173199	0.148762	0.01175	-0.1038	-0.152889	-0.0558523	0.001	-0.0397841	-0.0814059	0.00311394	0.066	0.0640157	6.51372e-05	0.129297	0.04975
Total N	1315

## Sheet: 10.5-13.4 Hz
month	G coefficient	G CI95.lower	G CI95.upper	G pvalue	T coefficient (WT)	T CI95.lower (WT)	T CI95.upper (WT)	T pvalue (WT)	T coefficient (APPPS1)	T CI95.lower (APPPS1)	T CI95.upper (APPPS1)	T pvalue (APPPS1)	GxT coefficient	GxT CI95.lower	GxT CI95.upper	GxT pvalue
3	0.012596	-0.0275527	0.0529099	0.53975
4	0.0470566	-0.0130625	0.109549	0.127	0.0195886	-0.0349848	0.0735523	0.47075	0.0540492	0.00626922	0.103071	0.026	0.0344606	-0.0383852	0.108275	0.3395
5	0.00744795	-0.0315993	0.0454627	0.67825	-0.0297939	-0.0672914	0.00784033	0.1205	-0.0349419	-0.0708824	0.00104754	0.057	-0.00514801	-0.0577319	0.0472956	0.85
6	0.0318402	-0.00646733	0.0698214	0.10175	-0.0493301	-0.0878616	-0.0110519	0.0115	-0.0300858	-0.0656163	0.00609988	0.1075	0.0192443	-0.0326221	0.0711998	0.47375
7	-0.00679729	-0.0419264	0.0281666	0.7085	-0.0236705	-0.0616273	0.0124283	0.19925	-0.0430637	-0.0767504	-0.00908304	0.01475	-0.0193933	-0.0689419	0.0301523	0.45325
8	-0.028056	-0.0642671	0.00700923	0.12075	0.020298	-0.0166256	0.0559336	0.269	-0.020354	-0.0541407	0.0141912	0.2555	-0.040652	-0.0907192	0.00947689	0.10925
9	-0.0427972	-0.0805501	-0.00526212	0.0255	-0.00456921	-0.0425869	0.0331391	0.80075	-0.0599624	-0.0949421	-0.0247673	0.00125	-0.0553932	-0.107235	-0.00392986	0.036
10	-0.0217643	-0.0679303	0.0243496	0.34975	0.0119069	-0.0336236	0.0570567	0.593	-0.0224533	-0.0587278	0.0139747	0.22725	-0.0343602	-0.0927501	0.0238089	0.24325
11	-0.0754681	-0.135824	-0.0135651	0.01775	0.0140416	-0.0387815	0.0672181	0.59425	-0.0740224	-0.115762	-0.0310913	0.0015	-0.088064	-0.154893	-0.0187395	0.01475
Total N	1183

## Sheet: 13.4-17.0 Hz
month	G coefficient	G CI95.lower	G CI95.upper	G pvalue	T coefficient (WT)	T CI95.lower (WT)	T CI95.upper (WT)	T pvalue (WT)	T coefficient (APPPS1)	T CI95.lower (APPPS1)	T CI95.upper (APPPS1)	T pvalue (APPPS1)	GxT coefficient	GxT CI95.lower	GxT CI95.upper	GxT pvalue
3	-0.00560427	-0.0625256	0.0530234	0.8455
4	0.0329803	-0.0379231	0.112388	0.37575	0.00398281	-0.0623843	0.0702874	0.898	0.0425674	-0.0202886	0.104396	0.18025	0.0385846	-0.0536052	0.131671	0.41025
5	0.0791323	0.0298822	0.129103	0.00275	-0.0268771	-0.0788175	0.0241847	0.30875	0.0578594	0.00398306	0.111905	0.03425	0.0847365	0.00898334	0.157904	0.02575
6	0.00887338	-0.0419369	0.0565986	0.71425	-0.0133175	-0.0668973	0.0418367	0.623	0.0011601	-0.0491451	0.0513692	0.9565	0.0144776	-0.0586908	0.0902071	0.70475
7	0.0345052	-0.00893105	0.078768	0.11325	-0.00493919	-0.0534612	0.0443384	0.8365	0.0351703	-0.0167613	0.0853854	0.17575	0.0401095	-0.0303504	0.110734	0.2615
8	-0.00668364	-0.0733019	0.0638668	0.828	0.0541374	-0.0134961	0.119857	0.10425	0.053058	-0.00470642	0.110516	0.0755	-0.00107938	-0.0888049	0.0875451	0.96875
9	0.0611442	0.00574285	0.113297	0.03375	-0.0325345	-0.0863757	0.0229739	0.24225	0.034214	-0.0203559	0.0867986	0.20775	0.0667485	-0.0115807	0.143096	0.0925
10	0.0535914	-0.0200183	0.131881	0.16425	0.023787	-0.0494166	0.0954297	0.52125	0.0829827	0.0237385	0.1417	0.0055	0.0591957	-0.0349082	0.155589	0.22025
11	-0.0111433	-0.0663146	0.0465998	0.67675	0.0419211	-0.0155621	0.0996372	0.15	0.036382	-0.0171398	0.0889346	0.18	-0.00553907	-0.0824099	0.0729171	0.8895
Total N	858

## Sheet: 17.0-21.7 Hz
month	G coefficient	G CI95.lower	G CI95.upper	G pvalue	T coefficient (WT)	T CI95.lower (WT)	T CI95.upper (WT)	T pvalue (WT)	T coefficient (APPPS1)	T CI95.lower (APPPS1)	T CI95.upper (APPPS1)	T pvalue (APPPS1)	GxT coefficient	GxT CI95.lower	GxT CI95.upper	GxT pvalue
3	-0.0333452	-0.0751137	0.00931419	0.13275
4	-0.0633313	-0.105814	-0.0204313	0.00325	0.0730698	0.0309418	0.116121	0	0.0430837	0.0064471	0.0786777	0.021	-0.0299861	-0.0866599	0.0263679	0.29475
5	0.00449408	-0.0338835	0.0444978	0.83325	-0.0169114	-0.0557124	0.0234396	0.396	0.0209279	-0.0143359	0.0556437	0.23	0.0378393	-0.0152774	0.0894602	0.1535
6	-0.0153598	-0.0567113	0.0258305	0.46325	-0.00820421	-0.050264	0.0323446	0.6995	0.0097812	-0.024529	0.0430943	0.57275	0.0179854	-0.0369457	0.0722039	0.5155
7	-0.0261348	-0.069668	0.0176338	0.23375	-0.00382444	-0.0480868	0.0397277	0.85925	0.00338599	-0.0318592	0.0386212	0.84825	0.00721043	-0.049179	0.0633077	0.80475
8	-0.100902	-0.15687	-0.0458507	0.00025	0.0325303	-0.0214745	0.0854389	0.22025	-0.0350261	-0.0783818	0.00718308	0.10575	-0.0675565	-0.133557	0.000493829	0.051
9	-0.0756868	-0.118507	-0.0348598	0.0005	0.032303	-0.00992906	0.0743287	0.12575	-0.0100385	-0.0448925	0.0248572	0.58775	-0.0423415	-0.0991476	0.0124212	0.129
10	-0.0615826	-0.100719	-0.0228422	0.00175	0.0546154	0.0130068	0.0962871	0.011	0.026378	-0.00659611	0.0596835	0.12675	-0.0282373	-0.0820104	0.0253756	0.29675
11	-0.0435204	-0.0844169	-0.00244331	0.03825	-0.0177455	-0.0624517	0.0262831	0.42575	-0.0279207	-0.0609667	0.00431169	0.0875	-0.0101752	-0.0652386	0.0442047	0.70825
Total N	1132

## Sheet: 21.7-27.6 Hz
month	G coefficient	G CI95.lower	G CI95.upper	G pvalue	T coefficient (WT)	T CI95.lower (WT)	T CI95.upper (WT)	T pvalue (WT)	T coefficient (APPPS1)	T CI95.lower (APPPS1)	T CI95.upper (APPPS1)	T pvalue (APPPS1)	GxT coefficient	GxT CI95.lower	GxT CI95.upper	GxT pvalue
3	-0.0187113	-0.0662329	0.0283292	0.43525
4	0.0207623	-0.0292131	0.0717612	0.414	-0.0257731	-0.0708867	0.0183613	0.25575	0.0137004	-0.0254203	0.0531577	0.4965	0.0394736	-0.019977	0.0991118	0.1905
5	0.0366663	-0.00928536	0.0816085	0.11625	-0.0500433	-0.0912948	-0.00970694	0.01575	0.00533429	-0.031341	0.0426945	0.788	0.0553776	0.00104607	0.110477	0.04625
6	0.0308061	-0.0120691	0.0742712	0.167	-0.0585001	-0.10052	-0.0169572	0.00575	-0.0089827	-0.0463696	0.0287965	0.63975	0.0495174	-0.00562247	0.105104	0.07825
7	0.0535044	0.0028263	0.104236	0.0405	-0.0605447	-0.106148	-0.0143741	0.012	0.0116711	-0.0291939	0.0526578	0.55975	0.0722157	0.0088574	0.134467	0.0245
8	-0.019964	-0.0611223	0.0209865	0.3395	-0.00673905	-0.0456075	0.030785	0.723	-0.00799174	-0.0429996	0.0272222	0.6555	-0.00125269	-0.052049	0.0502101	0.94775
9	-0.0215385	-0.0730437	0.032498	0.41725	0.0149272	-0.0321418	0.0604839	0.52075	0.0121	-0.0289144	0.0532909	0.56325	-0.00282721	-0.0639543	0.0596523	0.92075
10	-0.00733285	-0.0519881	0.0394856	0.747	0.0147092	-0.0280758	0.0567415	0.492	0.0260876	-0.00970362	0.0629397	0.1565	0.0113785	-0.043911	0.0694193	0.6985
11	0.0192369	-0.0273333	0.0645426	0.416	-0.0682151	-0.111081	-0.0266789	0.00275	-0.0302669	-0.0657762	0.00505166	0.0965	0.0379482	-0.0176751	0.093427	0.17625
Total N	1306

## Sheet: 27.6-35.2 Hz
month	G coefficient	G CI95.lower	G CI95.upper	G pvalue	T coefficient (WT)	T CI95.lower (WT)	T CI95.upper (WT)	T pvalue (WT)	T coefficient (APPPS1)	T CI95.lower (APPPS1)	T CI95.upper (APPPS1)	T pvalue (APPPS1)	GxT coefficient	GxT CI95.lower	GxT CI95.upper	GxT pvalue
3	0.0736461	0.0312925	0.116888	0.00075
4	0.10607	0.0640998	0.147729	0	-0.0355023	-0.0768573	0.00521897	0.08475	-0.00307836	-0.0425522	0.0354737	0.8845	0.032424	-0.0247986	0.0886828	0.26175
5	0.119394	0.0828197	0.155761	0	-0.0138136	-0.0533567	0.0251895	0.49875	0.031934	-0.00309508	0.0675236	0.07425	0.0457476	-0.00638997	0.0985959	0.08725
6	0.122784	0.0797064	0.163911	0	-0.0312695	-0.0759579	0.0130711	0.1645	0.0178686	-0.0222112	0.0564157	0.3565	0.0491381	-0.0111441	0.107617	0.10775
7	0.0841854	0.0405116	0.127208	0.0005	0.00489539	-0.0396537	0.051036	0.8425	0.0154347	-0.0236852	0.0547607	0.43625	0.0105393	-0.0497332	0.0712431	0.716
8	0.0677594	0.0318486	0.103425	0	0.00279385	-0.0369617	0.0421986	0.89475	-0.00309284	-0.0373939	0.0311981	0.863	-0.00588669	-0.0581597	0.0457581	0.82575
9	0.12342	0.083647	0.163415	0	-0.0210997	-0.0616766	0.0194106	0.31375	0.0286747	-0.00721389	0.0643082	0.108	0.0497744	-0.00426259	0.104125	0.06825
10	0.110479	0.0616451	0.160315	0	-0.00964849	-0.0565568	0.0361985	0.6745	0.0271849	-0.0114275	0.0657161	0.1645	0.0368334	-0.0243596	0.0964727	0.2285
11	0.0651187	0.0197909	0.107978	0.00475	-0.000845947	-0.0444741	0.0442883	0.9605	-0.00937334	-0.0464907	0.0269158	0.616	-0.00852739	-0.0669967	0.0484756	0.7855
Total N	1337

[truncated: 6 more sheets: 35.2-44.8 Hz, 44.8-57.1 Hz, 57.1-72.7 Hz, 72.7-92.5 Hz, 92.5-117.8 Hz, 117.8-150.0 Hz]
