# Supplementary material for: Hippocampal and cortical activities reflect early hyperexcitability in an Alzheimer's mouse model
Source: Brain Commun. 2025 Nov 12;7(6):fcaf443. doi: 10.1093/braincomms/fcaf443 (PMC12641122; doi:10.1093/braincomms/fcaf443)
Supplement: fcaf443_Supplementary_Data [file fcaf443_supplementary_data.zip › Supplementary Table 4.xlsx]

## Sheet: 1.0-4.0 Hz
month	G coefficient	G CI95.lower	G CI95.upper	G pvalue	T coefficient (WT)	T CI95.lower (WT)	T CI95.upper (WT)	T pvalue (WT)	T coefficient (APPPS1)	T CI95.lower (APPPS1)	T CI95.upper (APPPS1)	T pvalue (APPPS1)	GxT coefficient	GxT CI95.lower	GxT CI95.upper	GxT pvalue
3	0.00749441	-0.0851324	0.098235	0.85575
4	0.0959514	-0.0299009	0.217584	0.11925	-0.0963978	-0.171138	-0.0196865	0.016	-0.00794076	-0.0939316	0.0722881	0.87125	0.088457	-0.0232845	0.198112	0.11225
5	0.100755	-0.0417426	0.238812	0.15225	-0.0750323	-0.16659	0.0156005	0.104	0.0182284	-0.0761274	0.111289	0.7005	0.0932607	-0.0384134	0.221966	0.16125
6	0.144915	0.0125957	0.273543	0.033	-0.0625565	-0.1466	0.0172139	0.12525	0.0748644	-0.0121828	0.164008	0.09075	0.137421	0.0184729	0.259868	0.027
7	0.0297813	-0.119394	0.170279	0.66675	-0.0593358	-0.148403	0.0324588	0.198	-0.0370489	-0.136846	0.0609718	0.449	0.0222869	-0.115064	0.155361	0.73025
8	0.134833	0.0291888	0.240555	0.01725	-0.109701	-0.166129	-0.0541087	0.0005	0.0176374	-0.0476247	0.0820078	0.57875	0.127339	0.0401529	0.212853	0.00825
9	0.0835462	-0.0484282	0.213277	0.201	-0.0413768	-0.116919	0.0346901	0.278	0.0346751	-0.0467311	0.114652	0.38075	0.0760518	-0.036284	0.183591	0.16875
10	0.121704	0.00675455	0.239717	0.0395	-0.118759	-0.187326	-0.0523952	0.0025	-0.00454902	-0.0776607	0.0699771	0.896	0.11421	0.0155698	0.215953	0.0235
11	0.0363035	-0.140453	0.201877	0.63775	-0.0914014	-0.206888	0.0230747	0.11775	-0.0625923	-0.18027	0.059556	0.28875	0.0288091	-0.140604	0.192178	0.71725
Total N	1971

## Sheet: 4.0-5.1 Hz
month	G coefficient	G CI95.lower	G CI95.upper	G pvalue	T coefficient (WT)	T CI95.lower (WT)	T CI95.upper (WT)	T pvalue (WT)	T coefficient (APPPS1)	T CI95.lower (APPPS1)	T CI95.upper (APPPS1)	T pvalue (APPPS1)	GxT coefficient	GxT CI95.lower	GxT CI95.upper	GxT pvalue
3	0.00280425	-0.0899278	0.0928035	0.93925
4	0.141402	0.0293554	0.251727	0.01625	-0.0422469	-0.0990213	0.0126417	0.118	0.0963508	0.0324152	0.156457	0.005	0.138598	0.0584037	0.219774	0.00475
5	0.0839675	-0.0502097	0.216828	0.21075	-0.00339839	-0.0885293	0.0831742	0.94	0.0777648	-0.00698287	0.163814	0.06975	0.0811632	-0.0373182	0.199395	0.1675
6	0.139221	0.00717478	0.277395	0.04	-0.0051734	-0.0795545	0.0675933	0.8895	0.131244	0.0558845	0.204691	0.00175	0.136417	0.0328083	0.238916	0.0125
7	0.0443116	-0.0662016	0.154493	0.419	-0.0314903	-0.0962675	0.0345789	0.33225	0.0100171	-0.0606788	0.0771906	0.756	0.0415074	-0.054969	0.13835	0.372
8	0.0673646	-0.0522996	0.186227	0.2525	-3.16704e-07	-0.0588736	0.0628882	0.9835	0.06456	-0.00138775	0.127634	0.057	0.0645603	-0.0286375	0.153227	0.148
9	0.0403829	-0.0933402	0.175524	0.5395	0.0846011	0.0094966	0.15901	0.0305	0.12218	0.0437477	0.203007	0.004	0.0375786	-0.0730514	0.146864	0.4715
10	0.0929192	-0.0529015	0.235755	0.18625	0.00823321	-0.0905269	0.111251	0.8705	0.0983482	-0.00279236	0.200206	0.0555	0.090115	-0.0586303	0.234144	0.21025
11	0.00891283	-0.115119	0.128981	0.87775	0.0376266	-0.0456834	0.12177	0.343	0.0437352	-0.0399847	0.128991	0.296	0.00610858	-0.116061	0.123738	0.9085
Total N	2016

## Sheet: 5.1-6.5 Hz
month	G coefficient	G CI95.lower	G CI95.upper	G pvalue	T coefficient (WT)	T CI95.lower (WT)	T CI95.upper (WT)	T pvalue (WT)	T coefficient (APPPS1)	T CI95.lower (APPPS1)	T CI95.upper (APPPS1)	T pvalue (APPPS1)	GxT coefficient	GxT CI95.lower	GxT CI95.upper	GxT pvalue
3	-0.00386207	-0.0606063	0.0525182	0.8895
4	0.124256	0.0117059	0.234461	0.03325	-0.020586	-0.10242	0.0626826	0.596	0.107532	0.0240446	0.195099	0.011	0.128118	0.0121844	0.243684	0.031
5	0.0382804	-0.0743165	0.153792	0.4865	-0.0314036	-0.112177	0.047998	0.412	0.0107389	-0.069314	0.0902788	0.7865	0.0421425	-0.0694807	0.155197	0.43875
6	0.0311517	-0.042091	0.103418	0.38975	0.0170903	-0.0261426	0.0607807	0.41175	0.0521041	0.00600277	0.0961333	0.031	0.0350138	-0.0298714	0.0968543	0.25625
7	0.00403519	-0.0944525	0.101874	0.93475	0.0136953	-0.0572208	0.0857296	0.702	0.0215925	-0.0544173	0.0975252	0.56325	0.00789725	-0.0996828	0.112623	0.88125
8	0.053372	-0.0418191	0.144772	0.22925	-0.0316557	-0.0979393	0.0369201	0.326	0.0255784	-0.0476456	0.0949101	0.463	0.0572341	-0.0396459	0.153488	0.23425
9	-0.0108764	-0.0988008	0.072001	0.79625	0.0395559	-0.018172	0.0965855	0.1655	0.0325416	-0.0285901	0.0931695	0.28075	-0.00701438	-0.0919723	0.0771955	0.86375
10	0.0759347	-0.00334332	0.153789	0.0585	-0.033207	-0.0882982	0.0212236	0.22125	0.0465897	-0.0129054	0.107056	0.1165	0.0797968	-0.00302293	0.161181	0.059
11	-0.0567375	-0.148797	0.0353167	0.2045	0.0267724	-0.0399079	0.0958146	0.42125	-0.0261031	-0.0950805	0.0442029	0.4415	-0.0528754	-0.148866	0.0428411	0.2595
Total N	1937

## Sheet: 6.5-8.3 Hz
month	G coefficient	G CI95.lower	G CI95.upper	G pvalue	T coefficient (WT)	T CI95.lower (WT)	T CI95.upper (WT)	T pvalue (WT)	T coefficient (APPPS1)	T CI95.lower (APPPS1)	T CI95.upper (APPPS1)	T pvalue (APPPS1)	GxT coefficient	GxT CI95.lower	GxT CI95.upper	GxT pvalue
3	-0.0138458	-0.0656752	0.0370179	0.586
4	0.0100566	-0.0951483	0.120819	0.84975	-0.0110222	-0.0950366	0.0747819	0.77	0.0128802	-0.0671214	0.0965155	0.76025	0.0239024	-0.0926502	0.144672	0.67825
5	-0.000247416	-0.0703259	0.0720304	0.98175	-0.00239566	-0.0488529	0.0412286	0.92325	0.0112027	-0.0436405	0.0643545	0.676	0.0135984	-0.055443	0.0862504	0.70225
6	-0.035794	-0.116307	0.0476798	0.36225	-0.0140546	-0.0755366	0.0481448	0.62825	-0.0360028	-0.0933044	0.0208271	0.201	-0.0219482	-0.107095	0.0598492	0.59775
7	0.0305855	-0.0462474	0.108881	0.409	-0.036486	-0.0896448	0.0161566	0.1495	0.00794524	-0.0468927	0.0651345	0.77075	0.0444313	-0.0319075	0.12375	0.24075
8	0.0442042	-0.0446295	0.135325	0.3005	-0.0628225	-0.130937	0.00221932	0.0565	-0.00477251	-0.0745097	0.061219	0.8865	0.05805	-0.0380386	0.15506	0.21125
9	0.00921548	-0.108266	0.131158	0.89475	-0.0689892	-0.160413	0.0200153	0.11675	-0.0459279	-0.132242	0.0411283	0.29025	0.0230613	-0.0979813	0.149936	0.72175
10	-0.00354213	-0.0820859	0.0769296	0.90475	-0.0323825	-0.0898121	0.0242288	0.24675	-0.0220789	-0.0821489	0.0385103	0.44625	0.0103037	-0.0716679	0.0951009	0.8055
11	0.0177781	-0.0922663	0.130527	0.7545	-0.0255178	-0.103913	0.052153	0.49875	0.00610604	-0.0787428	0.0916933	0.89125	0.0316239	-0.0815747	0.147045	0.56925
Total N	1223

## Sheet: 8.3-10.5 Hz
month	G coefficient	G CI95.lower	G CI95.upper	G pvalue	T coefficient (WT)	T CI95.lower (WT)	T CI95.upper (WT)	T pvalue (WT)	T coefficient (APPPS1)	T CI95.lower (APPPS1)	T CI95.upper (APPPS1)	T pvalue (APPPS1)	GxT coefficient	GxT CI95.lower	GxT CI95.upper	GxT pvalue
3	-0.0998635	-0.182304	-0.0197314	0.01325
4	-0.117365	-0.275751	0.0356515	0.11875	0.0695596	-0.0424424	0.187927	0.2115	0.0520578	-0.0644078	0.165863	0.3545	-0.0175018	-0.183434	0.140372	0.84925
5	-0.019131	-0.106025	0.067168	0.64475	0.00560893	-0.0560042	0.0674722	0.85925	0.0863414	0.0207235	0.150049	0.0135	0.0807324	-0.00918744	0.168191	0.079
6	-0.0343765	-0.129314	0.0607002	0.456	0.00164807	-0.0628004	0.0662208	0.963	0.067135	0.00483267	0.128198	0.038	0.0654869	-0.0232081	0.154572	0.13975
7	-0.0334776	-0.140875	0.0657339	0.50775	0.0347464	-0.051437	0.121149	0.40125	0.101132	0.0139815	0.188447	0.02725	0.0663859	-0.0563779	0.189216	0.263
8	-0.0124517	-0.128674	0.104703	0.83025	-0.00686177	-0.0921409	0.0760018	0.875	0.0805499	-0.00457533	0.164465	0.061	0.0874117	-0.0312794	0.20661	0.14225
9	-0.039978	-0.141168	0.0658603	0.41525	-0.00143004	-0.0800368	0.0758856	0.9775	0.0584554	-0.0216202	0.139531	0.13325	0.0598855	-0.0475807	0.174728	0.277
10	0.0077973	-0.0640854	0.0801582	0.83525	-0.0371892	-0.0933224	0.0177154	0.181	0.0704716	0.0107575	0.128331	0.02	0.107661	0.0275961	0.186495	0.01175
11	0.021499	-0.0663798	0.109882	0.60925	-0.0491407	-0.101702	0.00382766	0.07175	0.0722218	0.0143701	0.128441	0.017	0.121362	0.0430264	0.198932	0.004
Total N	1974

## Sheet: 10.5-13.4 Hz
month	G coefficient	G CI95.lower	G CI95.upper	G pvalue	T coefficient (WT)	T CI95.lower (WT)	T CI95.upper (WT)	T pvalue (WT)	T coefficient (APPPS1)	T CI95.lower (APPPS1)	T CI95.upper (APPPS1)	T pvalue (APPPS1)	GxT coefficient	GxT CI95.lower	GxT CI95.upper	GxT pvalue
3	0.0514866	-0.0190469	0.119175	0.141
4	0.00527709	-0.0810105	0.0911981	0.89125	0.0571972	-0.0030859	0.120108	0.061	0.0109878	-0.058217	0.0806353	0.73025	-0.0462095	-0.138731	0.0432963	0.305
5	0.0497288	-0.0376342	0.133614	0.2365	0.0351886	-0.0255583	0.0979739	0.24325	0.0334308	-0.0414517	0.107507	0.35275	-0.00175774	-0.0983031	0.0922456	0.9705
6	0.0430124	-0.0489377	0.13721	0.32725	0.0438742	-0.0259042	0.1163	0.20175	0.0354001	-0.038426	0.108725	0.3325	-0.00847411	-0.112158	0.094061	0.861
7	-0.00179648	-0.073013	0.0719012	0.94875	0.0662093	0.000666144	0.131333	0.04825	0.0129263	-0.0570414	0.0833517	0.71625	-0.053283	-0.149899	0.0443735	0.2605
8	0.0490084	-0.0559171	0.153068	0.35625	0.0109983	-0.0699559	0.0911205	0.77625	0.00852015	-0.0798589	0.0942249	0.83075	-0.00247816	-0.120748	0.112338	0.9745
9	-0.0238153	-0.190461	0.142025	0.75975	0.083683	-0.0404579	0.209598	0.17075	0.00838115	-0.115124	0.133784	0.892	-0.0753019	-0.252694	0.101643	0.38725
10	0.0219857	-0.0602583	0.108475	0.5865	0.0504739	-0.0177848	0.117126	0.133	0.020973	-0.0515989	0.0961304	0.5745	-0.0295008	-0.127597	0.0745514	0.532
11	-0.0557987	-0.158365	0.0462774	0.26775	0.0584019	-0.00568506	0.124223	0.072	-0.0488833	-0.119319	0.0222073	0.18025	-0.107285	-0.204303	-0.00940395	0.034
Total N	1652

## Sheet: 13.4-17.0 Hz
month	G coefficient	G CI95.lower	G CI95.upper	G pvalue	T coefficient (WT)	T CI95.lower (WT)	T CI95.upper (WT)	T pvalue (WT)	T coefficient (APPPS1)	T CI95.lower (APPPS1)	T CI95.upper (APPPS1)	T pvalue (APPPS1)	GxT coefficient	GxT CI95.lower	GxT CI95.upper	GxT pvalue
3	-0.00867834	-0.0758427	0.0584012	0.80025
4	-0.0168012	-0.108015	0.0728157	0.696	-0.0102353	-0.0732653	0.0540289	0.736	-0.0183582	-0.100393	0.0613582	0.64975	-0.00812288	-0.113462	0.093423	0.87475
5	0.00836646	-0.0696489	0.0878887	0.82675	-0.0265603	-0.0785768	0.0260991	0.29025	-0.00951551	-0.075396	0.0560018	0.77025	0.0170448	-0.0649878	0.102852	0.6845
6	0.0228786	-0.108173	0.149991	0.6975	-0.0237673	-0.12501	0.0778383	0.6205	0.00778966	-0.0918779	0.105796	0.87125	0.0315569	-0.113105	0.172707	0.64225
7	0.0178339	-0.0509988	0.0833628	0.571	-0.0300184	-0.0777467	0.0181729	0.2215	-0.00350622	-0.0636118	0.0555455	0.9085	0.0265122	-0.0512418	0.101475	0.49075
8	0.0154811	-0.0995065	0.126657	0.76675	-0.0539414	-0.138368	0.0315483	0.19475	-0.029782	-0.120476	0.0616189	0.51125	0.0241595	-0.100497	0.146653	0.69075
9	-0.0619176	-0.159035	0.0281585	0.1705	0.0285173	-0.0419965	0.0997135	0.40075	-0.0247219	-0.106825	0.0540095	0.527	-0.0532392	-0.160792	0.049107	0.30775
10	0.0398169	-0.047368	0.124797	0.35125	-0.00157694	-0.0617867	0.0623796	0.931	0.0469183	-0.0253542	0.119215	0.2055	0.0484953	-0.048491	0.141848	0.30675
11	0.0506449	-0.130312	0.226493	0.55	-0.117704	-0.239259	0.0102457	0.06825	-0.0583805	-0.178888	0.0651272	0.33025	0.0593232	-0.11619	0.22936	0.47275
Total N	1283

## Sheet: 17.0-21.7 Hz
month	G coefficient	G CI95.lower	G CI95.upper	G pvalue	T coefficient (WT)	T CI95.lower (WT)	T CI95.upper (WT)	T pvalue (WT)	T coefficient (APPPS1)	T CI95.lower (APPPS1)	T CI95.upper (APPPS1)	T pvalue (APPPS1)	GxT coefficient	GxT CI95.lower	GxT CI95.upper	GxT pvalue
3	-0.0294567	-0.0785069	0.017251	0.22
4	0.0297503	-0.0148572	0.073998	0.18525	0.00174728	-0.0401772	0.0431966	0.92875	0.0609543	0.0108998	0.111378	0.01525	0.059207	-0.00422571	0.125254	0.07
5	0.0109986	-0.0319952	0.0524363	0.59775	-0.0167118	-0.0574029	0.0231645	0.40975	0.0237435	-0.0241923	0.0713598	0.33425	0.0404553	-0.0224529	0.104804	0.20925
6	-0.00263368	-0.0431401	0.0374668	0.90475	0.0185412	-0.022565	0.0593692	0.3985	0.0453643	0.000237236	0.09077	0.04875	0.026823	-0.0350686	0.0903746	0.39325
7	0.0216415	-0.0178471	0.0600117	0.27225	-0.00963771	-0.0486486	0.0299988	0.63525	0.0414605	-0.00481517	0.0885061	0.08325	0.0510982	-0.0109684	0.112514	0.10775
8	-0.0463214	-0.0844769	-0.00789051	0.0145	-0.0507672	-0.0920893	-0.010993	0.01325	-0.0676319	-0.113186	-0.0216459	0.0045	-0.0168647	-0.0775876	0.0443315	0.57625
9	-0.013835	-0.0524905	0.022869	0.4715	-0.0181884	-0.0581281	0.0210769	0.3575	-0.00256665	-0.0486923	0.0424174	0.9085	0.0156217	-0.0456417	0.0760189	0.61725
10	0.0225061	-0.0117986	0.0568071	0.20325	-0.00983774	-0.0479332	0.0277092	0.607	0.0421251	-0.0021273	0.0861121	0.06375	0.0519629	-0.00612294	0.111287	0.077
11	-0.0212561	-0.0646567	0.021757	0.33525	-0.0454287	-0.0881917	-0.0014589	0.0435	-0.037228	-0.0842985	0.0102953	0.122	0.00820067	-0.0564272	0.0714904	0.796
Total N	1580

## Sheet: 21.7-27.6 Hz
month	G coefficient	G CI95.lower	G CI95.upper	G pvalue	T coefficient (WT)	T CI95.lower (WT)	T CI95.upper (WT)	T pvalue (WT)	T coefficient (APPPS1)	T CI95.lower (APPPS1)	T CI95.upper (APPPS1)	T pvalue (APPPS1)	GxT coefficient	GxT CI95.lower	GxT CI95.upper	GxT pvalue
3	0.0343592	-0.00306424	0.0709125	0.069
4	0.0990017	0.0610157	0.138278	0	-0.0512632	-0.0855127	-0.0169699	0.00275	0.0133793	-0.0267471	0.0527219	0.5175	0.0646425	0.0127986	0.117635	0.01225
5	0.0379585	0.00217236	0.0743127	0.0355	-0.0183365	-0.0525403	0.0146213	0.28075	-0.0147371	-0.0531619	0.0238453	0.459	0.00359935	-0.0477958	0.0546141	0.893
6	0.0549168	0.0210201	0.0888398	0.0015	-0.0214556	-0.0559336	0.0118232	0.2	-0.000897944	-0.0377939	0.0355946	0.944	0.0205576	-0.0282579	0.0706844	0.41175
7	0.0669657	0.0330512	0.100565	0	-0.0188244	-0.0515866	0.0132088	0.264	0.0137821	-0.0231396	0.0515203	0.47075	0.0326065	-0.0163862	0.0819962	0.19075
8	0.0239351	-0.0186303	0.0657681	0.2575	-0.0430506	-0.0811448	-0.00644807	0.02225	-0.0534747	-0.0958379	-0.0130853	0.00875	-0.0104241	-0.0667286	0.0439057	0.7135
9	0.0166609	-0.0194638	0.0521144	0.3495	-0.00244423	-0.0358685	0.0300277	0.8755	-0.0201425	-0.0575639	0.0172839	0.2955	-0.0176983	-0.0679277	0.0333224	0.48925
10	0.0796324	0.047481	0.112045	0	-0.0323763	-0.0656007	9.94392e-05	0.051	0.0128968	-0.0233711	0.0497353	0.49875	0.0452732	-0.00417914	0.0939807	0.075
11	0.0284551	-0.0138598	0.0705423	0.1955	-0.0427272	-0.0817609	-0.0052106	0.0255	-0.0486313	-0.088884	-0.00933978	0.017	-0.00590409	-0.0615621	0.0489447	0.83775
Total N	1973

## Sheet: 27.6-35.2 Hz
month	G coefficient	G CI95.lower	G CI95.upper	G pvalue	T coefficient (WT)	T CI95.lower (WT)	T CI95.upper (WT)	T pvalue (WT)	T coefficient (APPPS1)	T CI95.lower (APPPS1)	T CI95.upper (APPPS1)	T pvalue (APPPS1)	GxT coefficient	GxT CI95.lower	GxT CI95.upper	GxT pvalue
3	0.029338	-0.018032	0.0754385	0.2075
4	0.00240944	-0.0973733	0.0978164	0.941	-0.0198109	-0.0931078	0.0519404	0.55525	-0.0467394	-0.122325	0.0243725	0.181	-0.0269285	-0.132662	0.0707199	0.5895
5	0.0713646	0.00764672	0.133339	0.0305	-0.0360898	-0.0852677	0.0114358	0.12175	0.00593684	-0.0440395	0.057326	0.81725	0.0420266	-0.0263008	0.113175	0.2195
6	0.0498223	-0.0112089	0.108943	0.10225	-0.0039081	-0.043466	0.0381183	0.825	0.0165762	-0.0266923	0.0596997	0.429	0.0204843	-0.0403269	0.0794018	0.47125
7	0.0668055	0.00238075	0.129413	0.0445	-0.0343591	-0.0813226	0.0124197	0.13875	0.00310836	-0.0464162	0.0518755	0.90425	0.0374675	-0.0290254	0.105694	0.27075
8	0.0754713	-0.0264874	0.179821	0.1445	-0.0716887	-0.142189	-0.000604687	0.0485	-0.0255554	-0.0976197	0.047771	0.4755	0.0461334	-0.0553587	0.14616	0.3555
9	0.0876585	-0.00970642	0.187281	0.07625	-0.0591488	-0.125178	0.00741667	0.071	-0.000828262	-0.0679343	0.0684353	0.971	0.0583205	-0.0342702	0.153948	0.212
10	0.117037	0.0509533	0.184218	0.0025	-0.0521892	-0.106351	0.00191245	0.05775	0.03551	-0.0214866	0.0920959	0.2055	0.0876991	0.00990203	0.168034	0.028
11	-0.0017609	-0.0950351	0.0907156	0.97125	-0.00567008	-0.0664786	0.0573664	0.853	-0.036769	-0.0992325	0.0257847	0.24075	-0.0310989	-0.11799	0.05605	0.465
Total N	2047

[truncated: 6 more sheets: 35.2-44.8 Hz, 44.8-57.1 Hz, 57.1-72.7 Hz, 72.7-92.5 Hz, 92.5-117.8 Hz, 117.8-150.0 Hz]
